# Supplementary material for: Inhibition of KDM2/7 Promotes Notochordal Differentiation of hiPSCs
Source: Cells. 2024 Sep 4;13(17):1482. doi: 10.3390/cells13171482 (PMC11393929; doi:10.3390/cells13171482)
Supplement: Supplementary file 1 [file cells-13-01482-s001.zip]

Archive with 6 entries (4 files):
- cells-3180021-supplementary/
- cells-3180021-supplementary/Diaz-Hernandez_appendix_A_rev.pdf
- cells-3180021-supplementary/File-S1-GO-term-analysis.xlsx
- cells-3180021-supplementary/__MACOSX/
- cells-3180021-supplementary/__MACOSX/._Diaz-Hernandez_appendix_A_rev.docx
- cells-3180021-supplementary/__MACOSX/._File-S1-GO-term-analysis.xlsx
