# Supplementary material for: Inhibition of KDM2/7 Promotes Notochordal Differentiation of hiPSCs
Source: Cells. 2024 Sep 4;13(17):1482. doi: 10.3390/cells13171482 (PMC11393929; doi:10.3390/cells13171482)
Supplement: Supplementary file 1 [file cells-13-01482-s001.zip › cells-3180021-supplementary/File-S1-GO-term-analysis.xlsx]

## Sheet: Sheet2
Description	annotation_id	genes_found	input_size	term_genes	pval	relative_enrichment	Gene Term Ratio	Genes
Cell differentiation	GO:0030154	89	890	1013	7.53895e-08	1.77769	8.78578	TPGS1, SYT3, FGF2, ASCL2, FGF9, SPEF2, C10orf11, SH2B3, L1CAM, SYT4, FOXA1, FLT1, HES4, CDX1, FOXO1, SSPO, SEMA6A, ITGA8, DDX25, FST, RXRG, C12orf55, PRKCH, MCL1, SMAD7, SYT2, FOXD3, ILDR2, HES5, NKX6-1, CTGF, CPNE9, NPHP1, DLL1, SEMA4A, ETV1, NTRK2, FRZB, NKX6-2, CBY1, PIK3CD, NR2F2, SFRP5, TNP1, RFX2, ANPEP, ATOH8, RARG, ZGLP1, EFNB1, NR2F1, LCK, PAX2, UNC13A, TNFSF11, TMEM119, RIMS2, FGF18, BM…
Regulation of cell population proliferation	GO:0008284	57	890	548	8.85654e-08	2.1046	10.4015	FGF2, FGF9, MYC, NTN1, FLT1, FN1, HPSE, LEF1, CNTFR, ERBB3, HES5, ALDH1A2, CXCL5, MATK, CTGF, ODC1, DLL1, STOX1, HAPLN3, NTRK2, SHH, EPHA1, CRIP2, MEIS2, MAB21L2, CEACAM6, NANOGP8, RARG, PROX1, FAM60A, KDM4C, NTF3, PAX2, ERBB2, PDGFB, PRLR, AKR1C2, ZNF703, MAPK15, FGF18, BMP5, TDGF1, KDR, PBX1, SOX4, IL34, PAK1, POU3F2, TNFRSF11A, FGFR4, IGF1, CDX2, F2, FGF3, CCND1, PDGFC, THBS1
Regulation of cell migration	GO:0030335	34	890	259	1.98073e-07	2.65616	13.1274	FGF2, FGF9, NTN1, RCC2, PLXNA4, VCL, LDB2, PLXNA2, THY1, FGF18, FGF3
Wnt signaling pathway	GO:0016055	29	890	220	1.41923e-06	2.66717	13.1818	APCDD1, RNF43, TLE2, LEF1, HESX1, PYGO1, WLS, NKD1, WNT8A, CCDC88C, GPC4, WNT5B, FRZB, FZD8, SFRP5, FZD5, TCF7, TRABD2A, TNIK, WWOX, ROR2, TCF7L2, FZD2, FBXW11, STRN, FZD1, VAX2, CCND1, AXIN2
Anterior/Posterior pattern specification	GO:0009952	18	890	109	6.19891e-06	3.34135	16.5138	OTX1, TSHZ1, HES4, CDX1, TDGF1P3, HOXC6, HES5, ALDH1A2, MLLT3, SHH, NR2F2, RARG, TDGF1, BHLHE41, PBX1, HOXA2, CDX2, EMX2
Calcium-ion regulated exocytosis	GO:0017156	8	890	30	7.63422e-05	5.39566	26.6667	SYT3, SYT4, SYT13, RAB3A, SYT2, SYT6, RIMS2, SYT1
Regulation of stem cell proliferation	GO:2000647	4	890	26	8.20626e-05	13.4891	15.3846	SNAI2, FERMT1, OVOL1, C1orf172
Regulation of epithelial cell proliferation	GO:0050679	12	890	67	9.58384e-05	3.62395	17.9104	FGF2, FGF9, MYC, STOX1, ESRP2, PAX2, ERBB2, BMP5, KDR, TCF7L2, IGF1, ID1
Cell projection organization	GO:0030030	23	890	202	0.000169289	2.30384	11.3861	PIFO, C21orf2, SPAG6, DYNC2LI1, ITGA8, RSPH9, FHDC1, C12orf55, DNAI2, FOXJ1, NPHP1, BBS5, TCTN1, CBY1, C2orf62, CCNO, RFX2, TEKT2, GSN, DNAH9, CLUAP1, UBXN10, RSPH4A
Cellular response to calcium ion	GO:0071277	13	890	85	0.000261276	3.09457	15.2941	SYT3, SYT4, SYT13, SYT2, ADCY8, RASGRP2, CPNE9, SMPD1, SYT6, JUN, DMTN, NRXN1, SYT1
Ras protein signal transduction	GO:0007265	13	890	87	0.000330434	3.02343	14.9425	RGL3, FGF2, RASGRF2, NTN1, RASGRP2, RASGRF1, USP28, JUN, TP53, RFXANK, RAB42, IGF1, RAPGEF5
Regulation of MAP kinase activity	GO:0043406	12	890	78	0.00042184	3.11288	15.3846	FGF2, FLT1, NTF3, ERBB2, PDGFB, TNFSF11, FGF18, TDGF1, IL34, ROBO1, PDGFC, THBS1
Regulation of transcription by RNA polymerase II	GO:0045944	83	890	1172	0.000556229	1.43293	7.08191	ASCL2, MYC, ZNF770, OTX1, UTF1, TSHZ1, FOXA1, HES4, CDX1, FOXO1, KDM7A, C17orf96, POU2F3, JADE1, RXRG, TCF24, ZFP36, TSHZ3, LEF1, SMAD7, FOXD3, HOXC6, ZIC4, OLIG3, HES5, ZEB2, NKX6-1, HESX1, HOXA1, MLLT3, PKNOX2, FOXJ1, GLI4, STOX1, BARHL1, MAF, ETV1, SP5, RFX4, POU5F1B, GBX2, LMX1A, LDB2, NKX6-2, MEIS2, TOX, NR2F2, PAX3, RFX2, ZSCAN10, PLAGL1, JUN, ATOH8, MED14, POU5F1, MAFK, NANOGP8, PROX1, EBF…
Regulation of microtubule polymerization or depolymerization	GO:0031110	5	890	15	0.000577932	6.74457	33.3333	MAPRE3, STMN2, STMND1, GAS2L2, STMN4
Regulation of resting membrane potential	GO:0060075	4	890	29	0.000611453	8.99276	13.7931	ATP1A3, KCNK1, KCNK5, KCNK6
SMAD protein signal transduction	GO:0060395	10	890	64	0.00110536	3.16152	15.625	VIM, SMAD7, LEFTY1, MAGI2, JUN, ATOH8, BMP5, ROR2, GDF10, LEFTY2
Regulation of cell-substrate adhesion	GO:0010811	7	890	35	0.00140332	4.04674	20	VWC2, RELL2, PDGFB, CYR61, EGFL6, EDIL3, AGR2
Organ morphogenesis	GO:0009887	18	890	168	0.00167496	2.1679	10.7143	FGF2, FGF9, NTN1, CDX1, SEMA6A, TLE2, GAMT, NKX6-1, TH, MEIS2, PAX3, TNFSF11, FGF18, PBX1, CDX2, NBL1, FGF3, PDGFC
Negative regulation of cell migration	GO:0030336	17	890	156	0.00185365	2.20496	10.8974	SMAD7, IFITM1, PIP5KL1, VCL, EPPK1, SHH, EPHA1, STC1, MAGI2, FAM60A, WDR63, CHRD, THY1, MAPK15, CDH1, SLIT2, ROBO1
Cell fate determination	GO:0001709	5	890	19	0.00189764	5.32466	26.3158	MCL1, DLL1, PROX1, PAX2, HOXA2
Regulation of histone methylation	GO:0031061	2	890	20	0.00243997	20.2337	10	AASS, JARID2
Regulation of cell-matrix adhesion	GO:0001954	5	890	27	0.00949956	3.74698	18.5185	HPSE, FUT1, FERMT1, PLEKHA2, EPHA1
Histone H3-K36 demethylation	GO:0070544	3	890	13	0.0111174	6.07011	23.0769	KDM7A, KDM4A, KDM4C
